# Supplementary material for: Family Functioning and Pubertal Maturation in Hispanic/Latino Children from the HCHS/SOL Youth
Source: Int J Environ Res Public Health. 2025 Apr 7;22(4):576. doi: 10.3390/ijerph22040576 (PMC12027471; doi:10.3390/ijerph22040576)
Supplement: Supplementary file 1 [file ijerph-22-00576-s001.zip]

Archive with 1 entries (1 files):
- ijerph-3411115-supplementary.pdf
